# Supplementary material for: Awareness, want, and adoption of digital health services among older adults in China: a cross-sectional study
Source: Front Public Health. 2026 Apr 24;14:1820440. doi: 10.3389/fpubh.2026.1820440 (PMC13152849; doi:10.3389/fpubh.2026.1820440)
Supplement: Supplementary file 1 [file Table_1.XLSX]

## Sheet: Sheet1
Supplement Table 1 Research questionnaire detailed items
Section		Items	Measure
Demographics		Your gender, age, marital status, region of residence, education duration, income level, self-assessment of health status	Boxes and free texts
Perceived Usefulness (PU)
	PU1	Digital health services is helpful in daily health management.	5-point Likert scale
	PU2	There are significant advantages to using digital health services to manage my health better.	5-point Likert scale
	PU3	Using digital health services is beneficial to me.	5-point Likert scale
	PU4	Using digital health services is of high value to my healthcare.	5-point Likert scale
Perceived Ease of Use (PEOU)
	PE1	Learning how to use digital health services is easy for me.	5-point Likert scale
	PE2	My interactions using the Internet to search for health information are straightforward to understand.	5-point Likert scale
	PE3	The Internet is very flexible and easy to use when accessing health information.	5-point Likert scale
	PE4	Overall, digital health services is easy to use.	5-point Likert scale
Attitude towards Digital Health Services (Attitude)
	At1	Using digital health services is a good idea.	5-point Likert scale
	At2	Using digital health services is a wise and recommended decision.	5-point Likert scale
	At3	I like using digital health services.	5-point Likert scale
EQ-5D Scale
	EQ5D1	Action	5-point Likert scale
	EQ5D2	Take care of yourself.	5-point Likert scale
	EQ5D3	Daily activities (work, study, household chores)	5-point Likert scale
	EQ5D4	Pain/discomfort	5-point Likert scale
	EQ5D5	Anxiety (nervousness, restlessness)/depression	5-point Likert scale
The eHealth Literacy Scale (eHEALS)
	eH1	I know how to go online to find useful health resource information.	5-point Likert scale
	eH2	I know how to use the Internet to answer my health questions.	5-point Likert scale
	eH3	I know what health resource information is available on the Internet.	5-point Likert scale
	eH4	I know where to get helpful information about?health resources on the Internet.	5-point Likert scale
	eH5	I know how to use the information I get about health resources on the Internet to help myself.	5-point Likert scale
	eH6	I have the skills to evaluate good or bad information about health resources on the Internet.	5-point Likert scale
	eH7	I can differentiate between high-quality and low-quality health resource information on the Internet.	5-point Likert scale
	eH8	I am confident in using web-based information to make health-related decisions.	5-point Likert scale
Behavioral Intention towards Digital Health Services (BI)
	BI1	I plan to use digital health services in the future.	5-point Likert scale
	BI2	I believe that I will use digital health services in the future.	5-point Likert scale
	BI3	I intend to use digital health services in the future, for example, after I am discharged from the hospital.	5-point Likert scale
Patient activation measure (PAM)
	PAM1	Generally speaking, I am the person responsible for taking care of my own health.	5-point Likert scale
	PAM2	The fact that I have played a positive role in my own healthcare is the most important thing that affects my health.	5-point Likert scale
	PAM3	I believe I can prevent or reduce problems related to my health.	5-point Likert scale
	PAM4	I know what each of my prescription drugs does.	5-point Likert scale
	PAM5	I feel confident that I can tell if I need to go to the doctor or if I can deal with health issues on my own.	5-point Likert scale
	PAM6	I believe I can tell my doctor my concerns, even if he or she doesn't ask.	5-point Likert scale
	PAM7	I believe I can adhere to the medical treatment I may need to do at home.	5-point Likert scale
	PAM8	I understand my health problems and their causes.	5-point Likert scale
	PAM9	I know what treatments are available for my health problems.	5-point Likert scale
	PAM10	I have been able to maintain (keep up with) lifestyle changes such as eating right or exercising.	5-point Likert scale
	PAM11	I know how to prevent my health problems.	5-point Likert scale
	PAM12	I believe in figuring out solutions to new problems with my health when they arise.	5-point Likert scale
	PAM13	I believe I can maintain lifestyle changes such as eating right and exercising, even in times of stress.	5-point Likert scale
Awareness/Want/Adoption of digital health services
	Aw1/Wa1/Ad1	Online collection of disease/health information	Dichotomous scale
	Aw2/Wa2/Ad2	Online collection of doctor/hospital information	Dichotomous scale
	Aw3/Wa3/Ad3	Online collection of doctor-patient evaluation information (patients' evaluations of doctors)	Dichotomous scale
	Aw4/Wa4/Ad4	Online consultation (graphic and text consultation)	Dichotomous scale
	Aw5/Wa5/Ad5	Online communication with fellow patients about illness in groups or forums	Dichotomous scale
	Aw6/Wa6/Ad6	Online appointment for medical registration	Dichotomous scale
	Aw7/Wa7/Ad7	Online payment of medical expenses	Dichotomous scale
	Aw8/Wa8/Ad8	Online access to electronic medical records (EMRs) and examination reports	Dichotomous scale
	Aw9/Wa9/Ad9	Online appointment for examinations or surgeries	Dichotomous scale
	Aw10/Wa10/Ad10	Online purchase of pharmaceutical products (excluding health supplements)	Dichotomous scale
	Aw11/Wa11/Ad11	Online chronic disease monitoring and management	Dichotomous scale
	Aw12/Wa12/Ad12	Online hospitalization appointment	Dichotomous scale
