# Supplementary material for: Awareness, want, and adoption of digital health services among older adults in China: a cross-sectional study
Source: Front Public Health. 2026 Apr 24;14:1820440. doi: 10.3389/fpubh.2026.1820440 (PMC13152849; doi:10.3389/fpubh.2026.1820440)
Supplement: Supplementary file 2 [file Table_2.XLSX]

## Sheet: Sheet1
Supplement Table2 Descriptive Statistics and Normality Test Results for Each Dimension
Construct	M	SD	Skewness	Kurtosis	Total M	Total SD
EQ5D1	1.91	0.897	0.815	0.282	1.96231	0.764605
EQ5D2	1.88	0.924	0.944	0.497
EQ5D3	1.94	0.925	0.88	0.399
EQ5D4	2.22	0.855	0.49	0.241
EQ5D5	1.86	0.808	0.789	0.533
PU1	3.42	1.002	-0.912	0.454	3.2633	0.976582
PU2	3.21	1.056	-0.536	-0.298
PU3	3.28	1.103	-0.575	-0.406
PU4	3.14	1.078	-0.475	-0.408
At1	3.29	0.999	-0.76	-0.004	3.08648	0.952015
At2	3.17	1.025	-0.524	-0.254
At3	2.8	1.046	-0.05	-0.581
BI1	2.87	1.125	-0.238	-0.945	2.8337	1.07528
BI2	2.84	1.107	-0.126	-0.731
BI3	2.79	1.102	-0.181	-0.863
eH1	2.44	1.171	0.302	-1.022	2.3179	1.03252
eH2	2.41	1.175	0.407	-0.816
eH3	2.31	1.163	0.46	-0.887
eH4	2.3	1.153	0.424	-0.93
eH5	2.46	1.164	0.299	-0.983
eH6	2.22	1.092	0.576	-0.51
eH7	2.21	1.05	0.495	-0.667
eH8	2.2	1.074	0.481	-0.736
Aw1	1.62	0.487	-0.48	-1.777	1.45602	0.336109
Aw2	1.53	0.5	-0.111	-1.996
Aw3	1.34	0.475	0.66	-1.571
Aw4	1.46	0.499	0.165	-1.982
Aw5	1.35	0.478	0.619	-1.624
Aw6	1.7	0.46	-0.856	-1.273
Aw7	1.63	0.483	-0.539	-1.717
Aw8	1.48	0.5	0.076	-2.003
Aw9	1.26	0.44	1.088	-0.819
Aw10	1.57	0.495	-0.301	-1.918
Aw11	1.26	0.438	1.115	-0.761
Aw12	1.27	0.446	1.024	-0.956
Wa1	1.5	0.501	-0.013	-2.009	1.46286	0.391527
Wa2	1.48	0.5	0.085	-2.002
Wa3	1.42	0.494	0.329	-1.9
Wa4	1.37	0.484	0.529	-1.728
Wa5	1.38	0.486	0.49	-1.768
Wa6	1.59	0.493	-0.348	-1.887
Wa7	1.55	0.498	-0.192	-1.972
Wa8	1.51	0.5	-0.049	-2.007
Wa9	1.36	0.48	0.599	-1.649
Wa10	1.5	0.501	0.004	-2.009
Wa11	1.46	0.499	0.147	-1.987
Wa12	1.43	0.496	0.265	-1.939
Ad1	1.28	0.45	0.974	-1.055	1.18514	0.216447
Ad2	1.2	0.397	1.544	0.385
Ad3	1.09	0.285	2.903	6.457
Ad4	1.11	0.312	2.524	4.388
Ad5	1.08	0.264	3.227	8.453
Ad6	1.35	0.476	0.65	-1.584
Ad7	1.38	0.486	0.49	-1.768
Ad8	1.24	0.427	1.225	-0.501
Ad9	1.07	0.249	3.491	10.231
Ad10	1.27	0.444	1.049	-0.903
Ad11	1.07	0.253	3.421	9.743
Ad12	1.1	0.387	3.972	15.276
PEOU1	2.31	1.087	0.52	-0.614	2.33814	1.01646
PEOU2	2.27	1.067	0.483	-0.621
PEOU3	2.43	1.149	0.339	-0.928
PEOU4	2.34	1.045	0.32	-0.797
PAM1	3.306	0.748	-0.79	0.647	3.16817	0.544223
PAM2	3.337	0.65451	-0.384	0.266
PAM3	3.051	0.75399	-0.303	-0.255
PAM4	2.7206	0.88794	0.023	-0.581
PAM5	4.1907	0.7049	-0.478	-0.212
PAM6	3.3149	0.69489	-0.315	-0.162
PAM7	3.1197	0.74764	-0.23	-0.563
PAM8	3.0399	0.73224	-0.233	0.319
PAM9	2.9246	0.80476	0.06	-0.635
PAM10	3.1663	0.74016	-0.21	-0.296
PAM11	3.0554	0.73578	-0.087	-0.223
PAM12	2.9024	0.83228	0.045	-0.585
PAM13	3.0576	0.77818	-0.186	-0.21
Note: M=Median; SD=Standard Deviation.
